# Supplementary material for: Differing Escape Responses of the Marine Bacterium Marinobacter adhaerens in the Presence of Planktonic vs. Surface-Associated Protist Grazers
Source: Int J Mol Sci. 2022 Sep 3;23(17):10082. doi: 10.3390/ijms231710082 (PMC9456119; doi:10.3390/ijms231710082)
Supplement: Supplementary file 1 [file ijms-23-10082-s001.zip]

Archive with 1 entries (1 files):
- ijms-1862346-supplementary.pdf
